# Supplementary material for: The Impact of the Alternate Mediterranean Diet (aMED) on the Prevention of Chronic Liver Disease: A Meta-Analysis of Observational Studies
Source: Nutrients. 2025 Sep 9;17(18):2914. doi: 10.3390/nu17182914 (PMC12472912; doi:10.3390/nu17182914)
Supplement: Supplementary file 1 [file nutrients-17-02914-s001.zip]

Archive with 1 entries (1 files):
- nutrients-3782498-supplementary.pdf
